# Supplementary material for: Clinical characterization and founder effect analysis in Chinese amyotrophic lateral sclerosis patients with SOD1 common variants
Source: Ann Med. 2024 Oct 1;56(1):2407522. doi: 10.1080/07853890.2024.2407522 (PMC11445911; doi:10.1080/07853890.2024.2407522)
Supplement: Supplemental Material [file IANN_A_2407522_SM1438.zip]

Archive with 4 entries (3 files):
- Supplemental Material/
- Supplemental Material/Supplementary Table S1 (2).docx
- Supplemental Material/Supplementary Table S2.docx
- Supplemental Material/Supplementary Table S3.docx
